# Supplementary material for: Association Between Infant-Feeding Practices and Early Childhood Caries: A Clinical and Epidemiological Study
Source: Children (Basel). 2025 Dec 16;12(12):1697. doi: 10.3390/children12121697 (PMC12732267; doi:10.3390/children12121697)
Supplement: Supplementary file 1 [file children-12-01697-s001.zip]

Archive with 9 entries (9 files):
- Spearman_correlation.spv
- Kruskal-WallisDMFT.spv
- Mann-WhitneyDMFT1-2.spv
- Mann-WhitneyDMFT1-3.spv
- Mann-WhitneyDMFT2-3.spv
- Morethantwocategories_Pearson_chi_square.spv
- Multivariable.spv
- NormalityFeedingDMFT.spv
- NormalityFeedingDMFT_2.0.spv
